# Supplementary material for: Increased triacylglyceride and ceramide levels are key for MERS-CoV replication
Source: mSphere. 2026 Jan 15;11(2):e00523-25. doi: 10.1128/msphere.00523-25 (PMC12931271; doi:10.1128/msphere.00523-25)
Supplement: File S1 — Table of names of all individual pathways, clusters and super-clusters in Fig. 2. [file msphere.00523-25-s0002.xlsx]

## Sheet: suppTable1
organelles & membranes	transport organelles	Golgi apparatus
		Golgi membrane
		endoplasmic reticulum membrane
		endoplasmic reticulum
		retrograde vesicle-mediated transport, Golgi to ER
		endoplasmic reticulum-Golgi intermediate compartment
		transport vesicle
	secretory granule	neutrophil degranulation
		endoplasmic reticulum lumen
		secretory granule lumen
		post-translational protein modification
		platelet degranulation
	recycling	endosome
		recycling endosome membrane
		recycling endosome
		trans-Golgi network
		vesicle
		early endosome membrane
		intracellular protein transport
		perinuclear region of cytoplasm
	lysosome	late endosome
		lysosome
		lysosomal membrane
		intracellular membrane-bounded organelle
	Rab-mediated transport	protein transport
		endocytosis
		Rab GTPase binding
		GTPase activator activity
	nuclear membrane	nuclear membrane
		nuclear envelope
Energy	redox reactions	oxidation-reduction process
		oxidoreductase activity
		alcohol dehydrogenase (NADP+) activity
	mitochondria	mitochondrial matrix
		aerobic respiration
		mitochondrial intermembrane space
		mitochondrion organization
	mitochondria	mitochondrial inner membrane
		mitochondrial membrane
		response to oxidative stress
		NADH dehydrogenase (ubiquinone) activity
	electron transport chain	electron transport chain
		NAD binding
	fatty acid catabolism	fatty acid beta-oxidation
		peroxisome
biomolecule manufacture	RNA splicing	nuclear speck
		mRNA 3'-end processing
		spliceosomal complex
		RNA splicing
	transcription	regulation of transcription, DNA-templated
		zinc ion binding
		RNA polymerase II proximal promoter sequence-specific DNA binding
		DNA-binding transcription factor activity
		transcription corepressor activity
		negative regulation of transcription, DNA-templated
		proximal promoter DNA-binding transcription repressor activity, RNA polymerase II-specific
		transcription factor binding
		positive regulation of transcription, DNA-templated
		sequence-specific DNA binding
		nuclear body
		negative regulation of transcription by RNA polymerase II
	chromatin	chromatin binding
		nuclear chromatin
		histone methyltransferase complex
		histone binding
	rRNA processing	fibrillar center
		preribosome, large subunit precursor
		rRNA processing
		nucleolus
	rRNA processing	tRNA aminoacylation for protein translation
		tRNA binding
	tRNA methylation	tRNA methylation
	cell migration	negative regulation of cell proliferation
		positive regulation of cell migration
		positive regulation of gene expression
	translation	translation
		ribosome
		polysomal ribosome
		mRNA binding
		ribonucleoprotein complex
