# Supplementary material for: Increased triacylglyceride and ceramide levels are key for MERS-CoV replication
Source: mSphere. 2026 Jan 15;11(2):e00523-25. doi: 10.1128/msphere.00523-25 (PMC12931271; doi:10.1128/msphere.00523-25)
Supplement: File S2 — Table of numerical −log10 P-values represented in Fig. S1 and S2. [file msphere.00523-25-s0003.xlsx]

## Sheet: supp1table
-LOG10(p-value)	tests	cell	donor	times	direction
0	LYSO	FB	1	12	up
0	LYSO	FB	1	12	down
0	LYSO	FB	1	24	up
1.50644	LYSO	FB	1	24	down
0	LYSO	FB	1	36	up
0	LYSO	FB	1	36	down
0	LYSO	FB	1	48	up
0	LYSO	FB	1	48	down
0	TFEB	FB	1	12	up
0	TFEB	FB	1	12	down
0	TFEB	FB	1	24	up
10.8148	TFEB	FB	1	24	down
0	TFEB	FB	1	36	up
10.3825	TFEB	FB	1	36	down
0	TFEB	FB	1	48	up
11.546	TFEB	FB	1	48	down
0	SREBP	FB	1	12	up
0	SREBP	FB	1	12	down
0	SREBP	FB	1	24	up
3.45072	SREBP	FB	1	24	down
0	SREBP	FB	1	36	up
5.74868	SREBP	FB	1	36	down
0	SREBP	FB	1	48	up
6.12294	SREBP	FB	1	48	down
0	LYSO	FB	2	12	up
0	LYSO	FB	2	12	down
0	LYSO	FB	2	24	up
2.79761	LYSO	FB	2	24	down
0	LYSO	FB	2	36	up
4.74964	LYSO	FB	2	36	down
1.43767	LYSO	FB	2	48	up
1.6969	LYSO	FB	2	48	down
0	TFEB	FB	2	12	up
0	TFEB	FB	2	12	down
0	TFEB	FB	2	24	up
12.2536	TFEB	FB	2	24	down
0	TFEB	FB	2	36	up
7.99544	TFEB	FB	2	36	down
0	TFEB	FB	2	48	up
10.21	TFEB	FB	2	48	down
0	SREBP	FB	2	12	up
0	SREBP	FB	2	12	down
0	SREBP	FB	2	24	up
1.41824	SREBP	FB	2	24	down
0	SREBP	FB	2	36	up
3.80169	SREBP	FB	2	36	down
0	SREBP	FB	2	48	up
3.0397	SREBP	FB	2	48	down
0	LYSO	FB	3	12	up
4.22703	LYSO	FB	3	12	down
0	LYSO	FB	3	24	up
0	LYSO	FB	3	24	down
0	LYSO	FB	3	36	up
1.84165	LYSO	FB	3	36	down
0	LYSO	FB	3	48	up
0	LYSO	FB	3	48	down
0	TFEB	FB	3	12	up
10.015	TFEB	FB	3	12	down
0	TFEB	FB	3	24	up
6.82988	TFEB	FB	3	24	down
0	TFEB	FB	3	36	up
5.16653	TFEB	FB	3	36	down
0	TFEB	FB	3	48	up
7.69757	TFEB	FB	3	48	down
0	SREBP	FB	3	12	up
3.51478	SREBP	FB	3	12	down
0	SREBP	FB	3	24	up
1.40846	SREBP	FB	3	24	down
0	SREBP	FB	3	36	up
9.53347	SREBP	FB	3	36	down
0	SREBP	FB	3	48	up
8.63925	SREBP	FB	3	48	down
0	LYSO	HAE	1	12	up
0	LYSO	HAE	1	12	down
0	LYSO	HAE	1	24	up
1.93083	LYSO	HAE	1	24	down
0	LYSO	HAE	1	36	up
0	LYSO	HAE	1	36	down
0	LYSO	HAE	1	48	up
0	LYSO	HAE	1	48	down
0	TFEB	HAE	1	12	up
0	TFEB	HAE	1	12	down
0	TFEB	HAE	1	24	up
1.49685	TFEB	HAE	1	24	down
0	TFEB	HAE	1	36	up
0	TFEB	HAE	1	36	down
0	TFEB	HAE	1	48	up
0	TFEB	HAE	1	48	down
0	SREBP	HAE	1	12	up
0	SREBP	HAE	1	12	down
0	SREBP	HAE	1	24	up
0	SREBP	HAE	1	24	down
0	SREBP	HAE	1	36	up
0	SREBP	HAE	1	36	down
2.20344	SREBP	HAE	1	48	up
0	SREBP	HAE	1	48	down
0	LYSO	HAE	2	12	up
0	LYSO	HAE	2	12	down
0	LYSO	HAE	2	24	up
0	LYSO	HAE	2	24	down
0	LYSO	HAE	2	36	up
0	LYSO	HAE	2	36	down
0	LYSO	HAE	2	48	up
4.11572	LYSO	HAE	2	48	down
0	TFEB	HAE	2	12	up
0	TFEB	HAE	2	12	down
0	TFEB	HAE	2	24	up
0	TFEB	HAE	2	24	down
0	TFEB	HAE	2	36	up
3.07405	TFEB	HAE	2	36	down
0	TFEB	HAE	2	48	up
7.21261	TFEB	HAE	2	48	down
0	SREBP	HAE	2	12	up
0	SREBP	HAE	2	12	down
0	SREBP	HAE	2	24	up
0	SREBP	HAE	2	24	down
0	SREBP	HAE	2	36	up
0	SREBP	HAE	2	36	down
2.89795	SREBP	HAE	2	48	up
0	SREBP	HAE	2	48	down
0	LYSO	HAE	3	12	up
2.28971	LYSO	HAE	3	12	down
0	LYSO	HAE	3	24	up
1.33859	LYSO	HAE	3	24	down
0	LYSO	HAE	3	36	up
3.58877	LYSO	HAE	3	36	down
0	LYSO	HAE	3	48	up
0	LYSO	HAE	3	48	down
0	TFEB	HAE	3	12	up
1.64496	TFEB	HAE	3	12	down
0	TFEB	HAE	3	24	up
1.51657	TFEB	HAE	3	24	down
0	TFEB	HAE	3	36	up
4.86669	TFEB	HAE	3	36	down
0	TFEB	HAE	3	48	up
1.42868	TFEB	HAE	3	48	down
0	SREBP	HAE	3	12	up
1.43245	SREBP	HAE	3	12	down
0	SREBP	HAE	3	24	up
0	SREBP	HAE	3	24	down
0	SREBP	HAE	3	36	up
0	SREBP	HAE	3	36	down
0	SREBP	HAE	3	48	up
0	SREBP	HAE	3	48	down
0	LYSO	MVE	1	12	up
0	LYSO	MVE	1	12	down
0	LYSO	MVE	1	24	up
0	LYSO	MVE	1	24	down
0	LYSO	MVE	1	36	up
1.64314	LYSO	MVE	1	36	down
0	LYSO	MVE	1	48	up
3.95992	LYSO	MVE	1	48	down
0	TFEB	MVE	1	12	up
5.76231	TFEB	MVE	1	12	down
0	TFEB	MVE	1	24	up
12.8044	TFEB	MVE	1	24	down
0	TFEB	MVE	1	36	up
16.4442	TFEB	MVE	1	36	down
0	TFEB	MVE	1	48	up
18.0365	TFEB	MVE	1	48	down
0	SREBP	MVE	1	12	up
3.95753	SREBP	MVE	1	12	down
0	SREBP	MVE	1	24	up
0	SREBP	MVE	1	24	down
0	SREBP	MVE	1	36	up
0	SREBP	MVE	1	36	down
0	SREBP	MVE	1	48	up
0	SREBP	MVE	1	48	down
0	LYSO	MVE	2	12	up
4.20263	LYSO	MVE	2	12	down
0	LYSO	MVE	2	24	up
2.09122	LYSO	MVE	2	24	down
0	LYSO	MVE	2	36	up
3.30856	LYSO	MVE	2	36	down
0	LYSO	MVE	2	48	up
6.94822	LYSO	MVE	2	48	down
0	TFEB	MVE	2	12	up
12.4477	TFEB	MVE	2	12	down
0	TFEB	MVE	2	24	up
12.8253	TFEB	MVE	2	24	down
0	TFEB	MVE	2	36	up
11.8137	TFEB	MVE	2	36	down
0	TFEB	MVE	2	48	up
11.7899	TFEB	MVE	2	48	down
0	SREBP	MVE	2	12	up
3.21732	SREBP	MVE	2	12	down
0	SREBP	MVE	2	24	up
0	SREBP	MVE	2	24	down
0	SREBP	MVE	2	36	up
2.44041	SREBP	MVE	2	36	down
0	SREBP	MVE	2	48	up
2.75148	SREBP	MVE	2	48	down
0	LYSO	MVE	3	12	up
3.68797	LYSO	MVE	3	12	down
0	LYSO	MVE	3	24	up
0	LYSO	MVE	3	24	down
0	LYSO	MVE	3	36	up
1.62215	LYSO	MVE	3	36	down
0	LYSO	MVE	3	48	up
2.99173	LYSO	MVE	3	48	down
0	TFEB	MVE	3	12	up
12.2138	TFEB	MVE	3	12	down
0	TFEB	MVE	3	24	up
11.8675	TFEB	MVE	3	24	down
0	TFEB	MVE	3	36	up
10.691	TFEB	MVE	3	36	down
0	TFEB	MVE	3	48	up
12.8611	TFEB	MVE	3	48	down
0	SREBP	MVE	3	12	up
4.28393	SREBP	MVE	3	12	down
0	SREBP	MVE	3	24	up
3.70689	SREBP	MVE	3	24	down
0	SREBP	MVE	3	36	up
4.48064	SREBP	MVE	3	36	down
0	SREBP	MVE	3	48	up
0	SREBP	MVE	3	48	down

## Sheet: supp2table
-LOG10(p-value)	tests	cell	donor	times	direction
0	LYSO	FB	1	12	up
0	LYSO	FB	1	12	down
0	LYSO	FB	1	24	up
0	LYSO	FB	1	24	down
0	LYSO	FB	1	36	up
0	LYSO	FB	1	36	down
0	LYSO	FB	1	48	up
4.56636	LYSO	FB	1	48	down
0	TFEB	FB	1	12	up
0	TFEB	FB	1	12	down
0	TFEB	FB	1	24	up
0	TFEB	FB	1	24	down
0	TFEB	FB	1	36	up
0	TFEB	FB	1	36	down
0	TFEB	FB	1	48	up
3.67858	TFEB	FB	1	48	down
0	SREBP	FB	1	12	up
0	SREBP	FB	1	12	down
0	SREBP	FB	1	24	up
0	SREBP	FB	1	24	down
0	SREBP	FB	1	36	up
0	SREBP	FB	1	36	down
0	SREBP	FB	1	48	up
0	SREBP	FB	1	48	down
0	LYSO	FB	2	12	up
0	LYSO	FB	2	12	down
0	LYSO	FB	2	24	up
0	LYSO	FB	2	24	down
0	LYSO	FB	2	36	up
3.93922	LYSO	FB	2	36	down
0	LYSO	FB	2	48	up
3.60739	LYSO	FB	2	48	down
0	TFEB	FB	2	12	up
0	TFEB	FB	2	12	down
0	TFEB	FB	2	24	up
0	TFEB	FB	2	24	down
0	TFEB	FB	2	36	up
4.03594	TFEB	FB	2	36	down
0	TFEB	FB	2	48	up
4.66709	TFEB	FB	2	48	down
0	SREBP	FB	2	12	up
0	SREBP	FB	2	12	down
0	SREBP	FB	2	24	up
0	SREBP	FB	2	24	down
0	SREBP	FB	2	36	up
2.12833	SREBP	FB	2	36	down
0	SREBP	FB	2	48	up
3.76101	SREBP	FB	2	48	down
0	LYSO	FB	3	12	up
0	LYSO	FB	3	12	down
0	LYSO	FB	3	24	up
0	LYSO	FB	3	24	down
0	LYSO	FB	3	36	up
0	LYSO	FB	3	36	down
0	LYSO	FB	3	48	up
1.34788	LYSO	FB	3	48	down
0	TFEB	FB	3	12	up
0	TFEB	FB	3	12	down
0	TFEB	FB	3	24	up
0	TFEB	FB	3	24	down
0	TFEB	FB	3	36	up
0	TFEB	FB	3	36	down
0	TFEB	FB	3	48	up
0	TFEB	FB	3	48	down
0	SREBP	FB	3	12	up
0	SREBP	FB	3	12	down
0	SREBP	FB	3	24	up
0	SREBP	FB	3	24	down
0	SREBP	FB	3	36	up
3.03304	SREBP	FB	3	36	down
0	SREBP	FB	3	48	up
2.25945	SREBP	FB	3	48	down
0	LYSO	HAE	1	12	up
0	LYSO	HAE	1	12	down
0	LYSO	HAE	1	24	up
0	LYSO	HAE	1	24	down
0	LYSO	HAE	1	36	up
0	LYSO	HAE	1	36	down
0	LYSO	HAE	1	48	up
0	LYSO	HAE	1	48	down
0	TFEB	HAE	1	12	up
0	TFEB	HAE	1	12	down
0	TFEB	HAE	1	24	up
0	TFEB	HAE	1	24	down
0	TFEB	HAE	1	36	up
0	TFEB	HAE	1	36	down
0	TFEB	HAE	1	48	up
0	TFEB	HAE	1	48	down
0	SREBP	HAE	1	12	up
0	SREBP	HAE	1	12	down
0	SREBP	HAE	1	24	up
0	SREBP	HAE	1	24	down
0	SREBP	HAE	1	36	up
0	SREBP	HAE	1	36	down
0	SREBP	HAE	1	48	up
0	SREBP	HAE	1	48	down
0	LYSO	HAE	2	12	up
0	LYSO	HAE	2	12	down
0	LYSO	HAE	2	24	up
0	LYSO	HAE	2	24	down
0	LYSO	HAE	2	36	up
0	LYSO	HAE	2	36	down
0	LYSO	HAE	2	48	up
0	LYSO	HAE	2	48	down
0	TFEB	HAE	2	12	up
0	TFEB	HAE	2	12	down
0	TFEB	HAE	2	24	up
0	TFEB	HAE	2	24	down
0	TFEB	HAE	2	36	up
0	TFEB	HAE	2	36	down
0	TFEB	HAE	2	48	up
4.81447	TFEB	HAE	2	48	down
0	SREBP	HAE	2	12	up
0	SREBP	HAE	2	12	down
0	SREBP	HAE	2	24	up
0	SREBP	HAE	2	24	down
0	SREBP	HAE	2	36	up
0	SREBP	HAE	2	36	down
0	SREBP	HAE	2	48	up
0	SREBP	HAE	2	48	down
0	LYSO	HAE	3	12	up
0	LYSO	HAE	3	12	down
0	LYSO	HAE	3	24	up
4.46808	LYSO	HAE	3	24	down
0	LYSO	HAE	3	36	up
2.82502	LYSO	HAE	3	36	down
0	LYSO	HAE	3	48	up
4.04727	LYSO	HAE	3	48	down
0	TFEB	HAE	3	12	up
0	TFEB	HAE	3	12	down
0	TFEB	HAE	3	24	up
7.89747	TFEB	HAE	3	24	down
0	TFEB	HAE	3	36	up
8.52738	TFEB	HAE	3	36	down
0	TFEB	HAE	3	48	up
8.18501	TFEB	HAE	3	48	down
0	SREBP	HAE	3	12	up
0	SREBP	HAE	3	12	down
0	SREBP	HAE	3	24	up
0	SREBP	HAE	3	24	down
0	SREBP	HAE	3	36	up
0	SREBP	HAE	3	36	down
2.14604	SREBP	HAE	3	48	up
0	SREBP	HAE	3	48	down
0	LYSO	MVE	1	12	up
1.73689	LYSO	MVE	1	12	down
0	LYSO	MVE	1	24	up
0	LYSO	MVE	1	24	down
0	LYSO	MVE	1	36	up
0	LYSO	MVE	1	36	down
0	LYSO	MVE	1	48	up
1.50732	LYSO	MVE	1	48	down
0	TFEB	MVE	1	12	up
0	TFEB	MVE	1	12	down
0	TFEB	MVE	1	24	up
0	TFEB	MVE	1	24	down
0	TFEB	MVE	1	36	up
0	TFEB	MVE	1	36	down
0	TFEB	MVE	1	48	up
1.40723	TFEB	MVE	1	48	down
0	SREBP	MVE	1	12	up
0	SREBP	MVE	1	12	down
0	SREBP	MVE	1	24	up
0	SREBP	MVE	1	24	down
0	SREBP	MVE	1	36	up
0	SREBP	MVE	1	36	down
0	SREBP	MVE	1	48	up
0	SREBP	MVE	1	48	down
0	LYSO	MVE	2	12	up
0	LYSO	MVE	2	12	down
0	LYSO	MVE	2	24	up
1.79144	LYSO	MVE	2	24	down
0	LYSO	MVE	2	36	up
2.71059	LYSO	MVE	2	36	down
0	LYSO	MVE	2	48	up
1.40593	LYSO	MVE	2	48	down
0	TFEB	MVE	2	12	up
0	TFEB	MVE	2	12	down
0	TFEB	MVE	2	24	up
1.67416	TFEB	MVE	2	24	down
0	TFEB	MVE	2	36	up
1.39685	TFEB	MVE	2	36	down
0	TFEB	MVE	2	48	up
0	TFEB	MVE	2	48	down
0	SREBP	MVE	2	12	up
0	SREBP	MVE	2	12	down
0	SREBP	MVE	2	24	up
0	SREBP	MVE	2	24	down
0	SREBP	MVE	2	36	up
0	SREBP	MVE	2	36	down
0	SREBP	MVE	2	48	up
0	SREBP	MVE	2	48	down
0	LYSO	MVE	3	12	up
0	LYSO	MVE	3	12	down
0	LYSO	MVE	3	24	up
2.2521	LYSO	MVE	3	24	down
0	LYSO	MVE	3	36	up
0	LYSO	MVE	3	36	down
0	LYSO	MVE	3	48	up
0	LYSO	MVE	3	48	down
0	TFEB	MVE	3	12	up
0	TFEB	MVE	3	12	down
0	TFEB	MVE	3	24	up
1.60411	TFEB	MVE	3	24	down
0	TFEB	MVE	3	36	up
1.65821	TFEB	MVE	3	36	down
0	TFEB	MVE	3	48	up
0	TFEB	MVE	3	48	down
0	SREBP	MVE	3	12	up
0	SREBP	MVE	3	12	down
0	SREBP	MVE	3	24	up
0	SREBP	MVE	3	24	down
0	SREBP	MVE	3	36	up
0	SREBP	MVE	3	36	down
0	SREBP	MVE	3	48	up
0	SREBP	MVE	3	48	down

## Sheet: supp3table
-LOG10(p-value)	test	dose	time	direction
0	LMPD	100000	D2	up
16.1153	LMPD	100000	D2	down
0	LMPD	100000	D4	up
3.14152	LMPD	100000	D4	down
0	LMPD	100000	D7	up
8.14674	LMPD	100000	D7	down
0	LMPD	1000000	D2	up
19.4508	LMPD	1000000	D2	down
0	LMPD	1000000	D4	up
8.52182	LMPD	1000000	D4	down
0	LMPD	1000000	D7	up
22.264	LMPD	1000000	D7	down
0	LMPD	10000000	D2	up
18.8614	LMPD	10000000	D2	down
0	LMPD	10000000	D4	up
13.0701	LMPD	10000000	D4	down
0	LMPD	10000000	D7	up
16.7328	LMPD	10000000	D7	down
