# Supplementary material for: Increased triacylglyceride and ceramide levels are key for MERS-CoV replication
Source: mSphere. 2026 Jan 15;11(2):e00523-25. doi: 10.1128/msphere.00523-25 (PMC12931271; doi:10.1128/msphere.00523-25)
Supplement: File S3 — Table listing the members of each of the three gene sets used in Fig. S1 and S2. [file msphere.00523-25-s0004.xlsx]

## Sheet: sets
lysosome	TFEB	SREBP
ASAH1	ABCA2	INSIG1
CTSA	ABCB9	PMVK
CTSB	CLCN7	ELOVL6
CTSD	CLN3	FASN
CTSF	CLN5	MVD
GAA	CTNS	MSMO1
GALNS	LAPTM4A	SREBF1
GBA	LMBRD1	IDI1
GLA	MCOLN1	RDH11
GLB1	MFSD8	CYP51A1
GNS	NPC1	HMGCS1
GUSB	SCARB2	ME1
HEXA	SLC17A5	SQLE
HEXB	SLC36A1	FDPS
IFI30	ACP2	AACS
NAGLU	ACP5	MID1IP1
NEU1	AGA	LDLR
PLBD2	ARSA	TMEM97
PPT1	ARSB	CYB5B
PSAP	ARSG	ALDOC
SCPEP1	ASAH1	STARD4
SGSH	CPVL	PCSK9
TPP1	CTBS	FDFT1
C1orf85	CTSA	NSDHL
CD63	CTSB	ACLY
CLCN7	CTSC	HSD17B7
CLN3	CTSD	ACACA
CTNS	CTSF	HMGCR
MCOLN1	CTSH	SC5D
SLC36A1	CTSK	TM7SF2
LAMP1	CTSL1	ACSS2
TMEM55B	CTSS	LSS
ATP6AP1	CTSZ	DHCR7
ATP6V0A1	DNASE2	ACSL4
ATP6V0B	ENTPD4	ACSL4
ATP6V0C	FUCA1	RARRES1
ATP6V0D1	GAA	GPAM
ATP6V0D2	GALC	FADS2
ATP6V0E1	GALNS	EHHADH
ATP6V1A	GBA	THRSP
ATP6V1B2	GGH	PDK1
ATP6V1C1	GLA	FADS1
ATP6V1D	GLB1	ECHDC1
ATP6V1E1	GNS	ACSL5
ATP6V1G1	GUSB	ACACB
ATP6V1H	HEXA	CSAD
NAGPA	HEXB	GP2
GNPTG	HGSNAT	TFF3
IGF2R	HPSE	SC5D
M6PR	HYAL1	TM7SF2
BLOC1S1	HYAL2	HES6
BLOC1S3	IDS	MVK
HPS1	IDUA	REG1B
HPS3	LGMN	ACAT2
HPS5	LIPA	REG1A
SUMF1	LYPLA3	PLTP
BECN1	MAN2B1	PSTPIP2
GABARAP	MAN2B2	AQP8
HIF1A	MANBA	GSTM3
NRBF2	NAAA	FAM126A
PRKAG2	NAGA	SLC25A37
RAB7A	NAGLU	NFE2
RRAGC	NEU1	DPYSL2
SQSTM1	NEU4	ABCG8
STK4	P76	CYP2C18
UVRAG	PPT1	ACSL3
VPS8	PPT2	ABCG5
VPS11	RNASET2	MBLAC2
VPS18	SCPEP1	PDZK1IP1
VPS26A	SGSH	ESYT2
VPS33A	SIAE	HAUS7
VPS35	SMPD1	CBR1
WDR45	TMEM55B	CORO1C
	TPP1	BLVRB
	CREG1	CHRNA4
	LITAF
	TMEM9
	CD63
	CD68
	GM2A
	IFI30
	LAMP1
	LAMP2
	LAMP3
	MPO
	NCSTN
	NPC2
	OSTM1
	PCYOX1
	PSAP
	TMEM74
	EPDR1
	LAPTM5
	TMEM92
	C20rf18
	C7orf28A
